# Supplementary material for: Potential Health Risk Associated with Mycotoxins in Oat Grains Consumed in Spain
Source: Toxins (Basel). 2021 Jun 13;13(6):421. doi: 10.3390/toxins13060421 (PMC8232004; doi:10.3390/toxins13060421)
Supplement: Supplementary file 1 [file toxins-13-00421-s001.zip]

Archive with 1 entries (1 files):
- toxins-1248299-supplementary.pdf
